# Supplementary material for: Precursor B-ALL Cell Lines Differentially Respond to SYK Inhibition by Entospletinib
Source: Int J Mol Sci. 2021 Jan 8;22(2):592. doi: 10.3390/ijms22020592 (PMC7827334; doi:10.3390/ijms22020592)
Supplement: Supplementary file 1 [file ijms-22-00592-s001.zip]

Archive with 4 entries (3 files):
- supplementary material/
- supplementary material/Supplementary file A - tables.xlsx
- supplementary material/Supplementary file B - figures.docx
- supplementary material/Supplementary file C - methods.docx
