# Supplementary material for: Precursor B-ALL Cell Lines Differentially Respond to SYK Inhibition by Entospletinib
Source: Int J Mol Sci. 2021 Jan 8;22(2):592. doi: 10.3390/ijms22020592 (PMC7827334; doi:10.3390/ijms22020592)
Supplement: Supplementary file 1 [file ijms-22-00592-s001.zip › supplementary material/Supplementary file A - tables.xlsx]

## Sheet: Suppl. Tab S1
Supplementary table S1: Up- and down-regulated BCR genes by Entospletinib exposition in all three B-ALL cell lines
Entospletinib	NALM-6	FC	SEM	FC	RS4;11	FC
up - regulation	AKT3	2.19
			CD79B	2.41
			FOXO1	2.04
	RPS6KB1	2.3
down - regulation	BCL6	-9.62
	BLNK	-2.54
	CD19	-2.67
	CD22	-4.83
	CD79A	-2.9
	CDKN1A	-3.16
	DAPP1	-6.7
	IL2RG	-2
	IL7R	-4.87
	IRS1	-3.09
	LAT2	-7.85
	LCK	-2.51
	LYN	-2.41
	PLCG2	-2.1
	PRKCZ	-2.86
	PTK2B	-2.78
	PTPN6	-10.99
	RAC2	-2.08
	STAT5A	-2.08
			SPRY2	-2.01
			VEGFA	-2.01

## Sheet: Suppl. Tab S2
Supplemental table S2: Normalized read counts by targeted RNA Panel Sequencing
		SEM	RS4;11	NALM-6
Gene	Target	IonXpress_012	IonXpress_013	IonXpress_014
AKT1	AMPL2201548	4928945	5299002	4123834
AKT1S1	AMPL4068096	366281	290474	219765
AKT2	AMPL11229610	8678043	6696730	9347788
AKT3	AMPL27377045	11999225	10386619	418847
ARAF	AMPL11598031	3865321	3418108	3639057
ATF2	AMPL9992434	7700706	8166358	13290639
BAD	AMPL15908493	2164228	1775921	2304952
BCL10	AMPL27731761	2433656	2361183	3345606
BCL2	AMPL2837802	10872207	9178705	3951900
BCL2L1	AMPL34227316	1632416	1494074	3547273
BCL2L11	AMPL34381679	5936218	4352803	3286140
BCL6	AMPL8265813	3150369	6758564	2258413
BLK	AMPL8795935	5495976	12120837	6286584
BLNK	AMPL12258154	36980	53206	324477
BRAF	AMPL28552085	2505855	4019189	3237016
BTK	AMPL5002405	7994788	9601475	9740780
CALM1	AMPL13719474	9960026	6481031	5893592
CALM2	AMPL12026410	14321940	13285611	12229301
CALM3	AMPL29371616	27442901	33299588	34885825
CAMK2A	AMPL32163633	0.000	7190	0.000
CARD11	AMPL15351043	8805	31636	27147
CASP9	AMPL8355632	1725747	1535776	1787857
CASZ1	AMPL3655970	0.000	0.000	0.000
CBL	AMPL28648877	4659517	3254177	4918868
CCND1	AMPL16186640	61634	2876	0.000
CD19	AMPL7475322	3845951	1663757	1509918
CD22	AMPL10532107	13976790	11680812	6993712
CD79A	AMPL9285995	13356930	16039366	9257296
CD79B	AMPL4159648	2162467	5754845	23039175
CD81	AMPL28547385	26252487	22838194	22900852
CDC42	AMPL7914206	29154560	24733468	33417275
CDH1	AMPL28185772	0.000	0.000	0.000
CDKN1A	AMPL18336733	10188952	9868941	15568443
CDKN1B	AMPL30170055	7309772	6541427	3702401
CHUK	AMPL7797843	2586860	1817622	2959077
CR2	AMPL7701844	0.000	11504	0.000
CREB1	AMPL16047670	6519098	5658500	6829534
CRK	AMPL30567334	2370261	2195814	2469129
CRKL	AMPL29707263	6448659	3652501	7318189
CSNK1A1	AMPL2864923	16047687	14608564	7262602
CSNK2A2	AMPL11571129	5663268	7192838	7479782
CSNK2B	AMPL10820905	12612041	13012393	13432840
DAPP1	AMPL24416777	873439	375316	197789
DEPTOR	AMPL35609089	250057	106411	277939
E2F3	AMPL10340053	6010178	6355926	5009359
EGF	AMPL7880775	5283	8628	1293
EGFR	AMPL28541017	0.000	0.000	0.000
EIF4EBP1	AMPL27717688	10338634	14076507	11652740
ELK1	AMPL27162079	1375315	1069866	1101413
ERBB2	AMPL28173828	2065614	4240639	78857
ERBB3	AMPL11448617	5283	1438	29733
ETS1	AMPL3730804	4773980	7845686	3592519
FOXO1	AMPL8755973	285277	2622898	10992150
FOXO3	AMPL9536179	4874355	2513611	1568091
FOXO4	AMPL29422390	1421100	747756	929479
FYN	AMPL17430976	3303573	2666038	2750946
GAB1	AMPL22056256	8840051	17746263	23415362
GAB2	AMPL16179975	8966841	9752464	5292469
GRB2	AMPL11835319	20436015	17378137	19411753
GSK3A	AMPL31611757	7982461	7184210	8613513
GSK3B	AMPL7670984	2745347	1301383	2275219
GTF2I	AMPL16520974	14725201	21978275	10736188
HCLS1	AMPL29786636	13120961	11532699	3913118
HIF1A	AMPL8472036	8653389	9046410	8563096
HRAS	AMPL1124340	315213	417018	358088
IKBKB	AMPL11730306	3352880	5654186	4401773
IKBKG	AMPL1371813	1424622	1320077	1418133
IL2RA	AMPL1715505	0.000	0.000	0.000
IL2RG	AMPL2213558	9259161	12982195	6886415
IL7	AMPL3894922	45785	30198	0.000
IL7R	AMPL7334339	980858	1131700	740739
ILF2	AMPL30325993	16283656	14668960	14860022
INPP5D	AMPL26955322	5022276	9252043	4988676
IRF4	AMPL7287424	4580274	6153169	13162657
IRS1	AMPL27263920	1769771	1052610	729104
JAK1	AMPL8376933	8081075	5567906	9403376
JAK2	AMPL29237409	598729	1194972	1376766
JAK3	AMPL2020493	1812034	924629	1423304
JUN	AMPL11826232	10566	4314	2585
KLF11	AMPL10726306	0.000	0.000	0.000
KRAS	AMPL16322052	11749168	9653243	9201708
LAT2	AMPL24342402	1209784	1829126	704542
LCK	AMPL4725645	1750401	1344523	1219052
LYN	AMPL10648395	6503249	13450980	5962107
MALT1	AMPL12655681	1556694	1212228	1966254
MAP2K1	AMPL10018074	6089422	3172211	3898898
MAP2K2	AMPL14285263	4002677	2411513	3547273
MAP2K3	AMPL36474922	3220808	3722962	6199971
MAP2K4	AMPL9798196	2680191	2571130	3393437
MAP2K5	AMPL35261487	1526758	1716963	1830517
MAP2K6	AMPL11340141	630426	851291	718762
MAP2K7	AMPL35163626	5402645	4095402	4715908
MAP3K7	AMPL34612698	5929174	5150889	7254845
MAP4K1	AMPL2670410	5802384	6180491	9330982
MAPK1	AMPL8508553	15982531	17878559	17175316
MAPK14	AMPL36223989	7163611	6514105	8448042
MAPK3	AMPL7175442	3502562	4125600	5044263
MAPK4	AMPL9034720	0.000	0.000	0.000
MAPK8	AMPL35770984	3493757	3097435	2811705
MAPK9	AMPL10492065	3220808	3095997	2567377
MAPKAP1	AMPL833997	5673834	4742499	4965406
MAX	AMPL11819597	9944177	8130409	8638075
MDM2	AMPL7303511	6580732	12589623	22171748
MEF2C	AMPL6802322	56206526	42295668	6789460
MEF2D	AMPL29202321	12703612	13334503	13618994
MLST8	AMPL9313754	2072657	1668071	2612623
MTOR	AMPL27877510	7332664	5645558	4637051
NCK1	AMPL27097012	2352651	1951356	2567377
NF1	AMPL3996151	6089422	3556155	6845047
NFATC2	AMPL17144712	2534031	3848067	608880
NFATC3	AMPL16941512	4030852	3593543	2961663
NFKB1	AMPL27136949	2315671	2929190	2513083
NFKBIA	AMPL31900930	1535563	3534585	2816876
NRAS	AMPL11267387	13142092	13364701	15030664
PDK1	AMPL11350490	9912480	3669756	9390448
PDPK1	AMPL10512203	2289256	2273466	2273926
PIK3AP1	AMPL34544031	21263669	23118603	26096500
PIK3CA	AMPL27428910	4793351	4971139	6679577
PIK3CB	AMPL28855821	3875887	3435364	4145810
PIK3CD	AMPL28237477	4268583	6391876	8259303
PIK3CG	AMPL7054803	3069364	9765406	7755135
PIK3R1	AMPL15796294	9496892	7904644	20321840
PIP5K1A	AMPL3746392	3784317	4332671	5619532
PIP5K1B	AMPL9106170	1158716	532057	3878
PIP5K1C	AMPL12489899	1720464	1212228	1662461
PLCG1	AMPL7054062	1447514	1970049	7082911
PLCG2	AMPL10820570	3678659	5774977	6065526
PRKCA	AMPL7849134	542378	842664	1539651
PRKCB	AMPL7639957	394456	428522	29733
PRKCD	AMPL21697716	2641450	1798928	1304373
PRKCE	AMPL27729990	6152817	6961321	2118797
PRKCZ	AMPL8331039	1761	53206	8795789
PRR5L	AMPL15063415	103897	79090	23269
PSEN2	AMPL5186868	7044	1438	1293
PTEN	AMPL1258705	6557839	7838496	11811746
PTK2B	AMPL17297527	23609277	28794358	10366465
PTPN11	AMPL7836151	9549721	9518071	10397491
PTPN18	AMPL26438611	4199905	3393662	2418713
PTPN6	AMPL17970995	25819290	18982937	10661210
PTPRC	AMPL8496138	179619	1758665	1293
RAC1	AMPL32957099	5610439	5286060	7892165
RAC2	AMPL10949780	8663955	9378586	6653722
RAF1	AMPL7972359	9942416	8760249	8878524
RAPGEF1	AMPL22118832	4206949	5035849	7111351
RASGRP3	AMPL25694035	114463	117915	55588
REL	AMPL11438231	1829644	3156393	5419157
RELA	AMPL37010581	5659746	4101154	3954485
RICTOR	AMPL34230729	3666332	3199533	3102571
RPS6KA1	AMPL348625	3328227	2550998	3336557
RPS6KA3	AMPL28895063	8715023	4515296	4547852
RPS6KB1	AMPL7785472	3167979	3451182	3120669
RPTOR	AMPL35157367	1968760	1088560	2473008
SH3BP2	AMPL5857629	359237	349432	248206
SHC1	AMPL6327071	4976491	4779887	4550437
SMAD2	AMPL3683813	3801926	3456934	4797350
SMAD3	AMPL27676678	368042	773640	76272
SMAD4	AMPL29138004	3322944	3343332	3661034
SOS1	AMPL29866301	1903605	1793176	2041233
SPRY2	AMPL29213357	5862257	3137699	3155573
STAT1	AMPL12063649	5480127	3523081	5720365
STAT2	AMPL27615998	2308627	1381911	3596397
STAT3	AMPL34373921	3041189	1801804	3901483
STAT5A	AMPL8257905	604011	1125948	431774
STAT5B	AMPL12105990	4481660	5293250	4170373
STAT6	AMPL7015100	9010865	5717458	6254266
SYK	AMPL7133769	9400039	12112209	23302894
TEC	AMPL8249664	1514431	1655129	471849
TGFB2	AMPL3606742	3522	89156	20684
TP53	AMPL3223250	10690827	11915204	10142822
TYK2	AMPL7259587	3551869	2655972	4452189
USP7	AMPL7394315	14045468	12627011	15873529
VAV1	AMPL26837704	3812492	3780482	3953193
VAV2	AMPL4980978	2644972	2644468	9049
VEGFA	AMPL8112284	3366968	2493479	8722103
BID	AMPL9953107	3018296	2654534	1231979
PRR5	AMPL9948346	0.000	1138890	1624972
STAT4	AMPL8439103	79243	5752	89199

## Sheet: Suppl. Tab S3
Supplemental table S3: Absolute read counts by targeted RNA Panel Sequencing
		SEM	RS4;11	NALM-6
Gene	Target	IonXpress_012	IonXpress_013	IonXpress_014
AKT1	AMPL2201548	2799	3685	3190
AKT1S1	AMPL4068096	208	202	170
AKT2	AMPL11229610	4928	4657	7231
AKT3	AMPL27377045	6814	7223	324
ARAF	AMPL11598031	2195	2377	2815
ATF2	AMPL9992434	4373	5679	10281
BAD	AMPL15908493	1229	1235	1783
BCL10	AMPL27731761	1382	1642	2588
BCL2	AMPL2837802	6174	6383	3057
BCL2L1	AMPL34227316	927	1039	2744
BCL2L11	AMPL34381679	3371	3027	2542
BCL6	AMPL8265813	1789	4700	1747
BLK	AMPL8795935	3121	8429	4863
BLNK	AMPL12258154	21	37	251
BRAF	AMPL28552085	1423	2795	2504
BTK	AMPL5002405	4540	6677	7535
CALM1	AMPL13719474	5656	4507	4559
CALM2	AMPL12026410	8133	9239	9460
CALM3	AMPL29371616	15584	23157	26986
CAMK2A	AMPL32163633	0	5	0
CARD11	AMPL15351043	5	22	21
CASP9	AMPL8355632	980	1068	1383
CASZ1	AMPL3655970	0	0	0
CBL	AMPL28648877	2646	2263	3805
CCND1	AMPL16186640	35	2	0
CD19	AMPL7475322	2184	1157	1168
CD22	AMPL10532107	7937	8123	5410
CD79A	AMPL9285995	7585	11154	7161
CD79B	AMPL4159648	1228	4002	17822
CD81	AMPL28547385	14908	15882	17715
CDC42	AMPL7914206	16556	17200	25850
CDH1	AMPL28185772	0	0	0
CDKN1A	AMPL18336733	5786	6863	12043
CDKN1B	AMPL30170055	4151	4549	2864
CHUK	AMPL7797843	1469	1264	2289
CR2	AMPL7701844	0	8	0
CREB1	AMPL16047670	3702	3935	5283
CRK	AMPL30567334	1346	1527	1910
CRKL	AMPL29707263	3662	2540	5661
CSNK1A1	AMPL2864923	9113	10159	5618
CSNK2A2	AMPL11571129	3216	5002	5786
CSNK2B	AMPL10820905	7162	9049	10391
DAPP1	AMPL24416777	496	261	153
DEPTOR	AMPL35609089	142	74	215
E2F3	AMPL10340053	3413	4420	3875
EGF	AMPL7880775	3	6	1
EGFR	AMPL28541017	0	0	0
EIF4EBP1	AMPL27717688	5871	9789	9014
ELK1	AMPL27162079	781	744	852
ERBB2	AMPL28173828	1173	2949	61
ERBB3	AMPL11448617	3	1	23
ETS1	AMPL3730804	2711	5456	2779
FOXO1	AMPL8755973	162	1824	8503
FOXO3	AMPL9536179	2768	1748	1213
FOXO4	AMPL29422390	807	520	719
FYN	AMPL17430976	1876	1854	2128
GAB1	AMPL22056256	5020	12341	18113
GAB2	AMPL16179975	5092	6782	4094
GRB2	AMPL11835319	11605	12085	15016
GSK3A	AMPL31611757	4533	4996	6663
GSK3B	AMPL7670984	1559	905	1760
GTF2I	AMPL16520974	8362	15284	8305
HCLS1	AMPL29786636	7451	8020	3027
HIF1A	AMPL8472036	4914	6291	6624
HRAS	AMPL1124340	179	290	277
IKBKB	AMPL11730306	1904	3932	3405
IKBKG	AMPL1371813	809	918	1097
IL2RA	AMPL1715505	0	0	0
IL2RG	AMPL2213558	5258	9028	5327
IL7	AMPL3894922	26	21	0
IL7R	AMPL7334339	557	787	573
ILF2	AMPL30325993	9247	10201	11495
INPP5D	AMPL26955322	2852	6434	3859
IRF4	AMPL7287424	2601	4279	10182
IRS1	AMPL27263920	1005	732	564
JAK1	AMPL8376933	4589	3872	7274
JAK2	AMPL29237409	340	831	1065
JAK3	AMPL2020493	1029	643	1101
JUN	AMPL11826232	6	3	2
KLF11	AMPL10726306	0	0	0
KRAS	AMPL16322052	6672	6713	7118
LAT2	AMPL24342402	687	1272	545
LCK	AMPL4725645	994	935	943
LYN	AMPL10648395	3693	9354	4612
MALT1	AMPL12655681	884	843	1521
MAP2K1	AMPL10018074	3458	2206	3016
MAP2K2	AMPL14285263	2273	1677	2744
MAP2K3	AMPL36474922	1829	2589	4796
MAP2K4	AMPL9798196	1522	1788	2625
MAP2K5	AMPL35261487	867	1194	1416
MAP2K6	AMPL11340141	358	592	556
MAP2K7	AMPL35163626	3068	2848	3648
MAP3K7	AMPL34612698	3367	3582	5612
MAP4K1	AMPL2670410	3295	4298	7218
MAPK1	AMPL8508553	9076	12433	13286
MAPK14	AMPL36223989	4068	4530	6535
MAPK3	AMPL7175442	1989	2869	3902
MAPK4	AMPL9034720	0	0	0
MAPK8	AMPL35770984	1984	2154	2175
MAPK9	AMPL10492065	1829	2153	1986
MAPKAP1	AMPL833997	3222	3298	3841
MAX	AMPL11819597	5647	5654	6682
MDM2	AMPL7303511	3737	8755	17151
MEF2C	AMPL6802322	31918	29413	5252
MEF2D	AMPL29202321	7214	9273	10535
MLST8	AMPL9313754	1177	1160	2021
MTOR	AMPL27877510	4164	3926	3587
NCK1	AMPL27097012	1336	1357	1986
NF1	AMPL3996151	3458	2473	5295
NFATC2	AMPL17144712	1439	2676	471
NFATC3	AMPL16941512	2289	2499	2291
NFKB1	AMPL27136949	1315	2037	1944
NFKBIA	AMPL31900930	872	2458	2179
NRAS	AMPL11267387	7463	9294	11627
PDK1	AMPL11350490	5629	2552	7264
PDPK1	AMPL10512203	1300	1581	1759
PIK3AP1	AMPL34544031	12075	16077	20187
PIK3CA	AMPL27428910	2722	3457	5167
PIK3CB	AMPL28855821	2201	2389	3207
PIK3CD	AMPL28237477	2424	4445	6389
PIK3CG	AMPL7054803	1743	6791	5999
PIK3R1	AMPL15796294	5393	5497	15720
PIP5K1A	AMPL3746392	2149	3013	4347
PIP5K1B	AMPL9106170	658	370	3
PIP5K1C	AMPL12489899	977	843	1286
PLCG1	AMPL7054062	822	1370	5479
PLCG2	AMPL10820570	2089	4016	4692
PRKCA	AMPL7849134	308	586	1191
PRKCB	AMPL7639957	224	298	23
PRKCD	AMPL21697716	1500	1251	1009
PRKCE	AMPL27729990	3494	4841	1639
PRKCZ	AMPL8331039	1	37	6804
PRR5L	AMPL15063415	59	55	18
PSEN2	AMPL5186868	4	1	1
PTEN	AMPL1258705	3724	5451	9137
PTK2B	AMPL17297527	13407	20024	8019
PTPN11	AMPL7836151	5423	6619	8043
PTPN18	AMPL26438611	2385	2360	1871
PTPN6	AMPL17970995	14662	13201	8247
PTPRC	AMPL8496138	102	1223	1
RAC1	AMPL32957099	3186	3676	6105
RAC2	AMPL10949780	4920	6522	5147
RAF1	AMPL7972359	5646	6092	6868
RAPGEF1	AMPL22118832	2389	3502	5501
RASGRP3	AMPL25694035	65	82	43
REL	AMPL11438231	1039	2195	4192
RELA	AMPL37010581	3214	2852	3059
RICTOR	AMPL34230729	2082	2225	2400
RPS6KA1	AMPL348625	1890	1774	2581
RPS6KA3	AMPL28895063	4949	3140	3518
RPS6KB1	AMPL7785472	1799	2400	2414
RPTOR	AMPL35157367	1118	757	1913
SH3BP2	AMPL5857629	204	243	192
SHC1	AMPL6327071	2826	3324	3520
SMAD2	AMPL3683813	2159	2404	3711
SMAD3	AMPL27676678	209	538	59
SMAD4	AMPL29138004	1887	2325	2832
SOS1	AMPL29866301	1081	1247	1579
SPRY2	AMPL29213357	3329	2182	2441
STAT1	AMPL12063649	3112	2450	4425
STAT2	AMPL27615998	1311	961	2782
STAT3	AMPL34373921	1727	1253	3018
STAT5A	AMPL8257905	343	783	334
STAT5B	AMPL12105990	2545	3681	3226
STAT6	AMPL7015100	5117	3976	4838
SYK	AMPL7133769	5338	8423	18026
TEC	AMPL8249664	860	1151	365
TGFB2	AMPL3606742	2	62	16
TP53	AMPL3223250	6071	8286	7846
TYK2	AMPL7259587	2017	1847	3444
USP7	AMPL7394315	7976	8781	12279
VAV1	AMPL26837704	2165	2629	3058
VAV2	AMPL4980978	1502	1839	7
VEGFA	AMPL8112284	1912	1734	6747
BID	AMPL9953107	1714	1846	953
PRR5	AMPL9948346	0	792	1257
STAT4	AMPL8439103	45	4	69

## Sheet: Suppl. Tab S4
Supplemental table S4: Normalized read counts by targeted RNA Panel Sequencing Ento exposition in NALM-6
		NALM-6 DMSO	NALM-6 Ento
Gene	Target	IonXpress_020	IonXpress_021
AKT1	AMPL2201548	5878088	4665367
AKT1S1	AMPL4068096	374711	294873
AKT2	AMPL11229610	10059314	9944389
AKT3	AMPL27377045	536172	1173116
ARAF	AMPL11598031	3623729	2907287
ATF2	AMPL9992434	9142338	11458601
BAD	AMPL15908493	3756249	2344638
BCL10	AMPL27731761	1943623	2518374
BCL2	AMPL2837802	1984750	1633755
BCL2L1	AMPL34227316	2394494	2889754
BCL2L11	AMPL34381679	3256634	4174444
BCL6	AMPL8265813	2201046	227929
BLK	AMPL8795935	9830832	6665721
BLNK	AMPL12258154	507231	199238
BRAF	AMPL28552085	2356414	2618790
BTK	AMPL5002405	10002955	14166649
CALM1	AMPL13719474	11220004	14232000
CALM2	AMPL12026410	10164416	12027626
CALM3	AMPL29371616	42646983	45010352
CAMK2A	AMPL32163633	0.000	0.000
CARD11	AMPL15351043	31988	14345
CASP9	AMPL8355632	2123362	1547684
CASZ1	AMPL3655970	0.000	0.000
CBL	AMPL28648877	2674766	2988576
CCND1	AMPL16186640	0.000	0.000
CD19	AMPL7475322	2102037	785796
CD22	AMPL10532107	9873482	2044983
CD79A	AMPL9285995	21905360	7548746
CD79B	AMPL4159648	44974456	49427070
CD81	AMPL28547385	39795524	31876555
CDC42	AMPL7914206	22571005	29146192
CDH1	AMPL28185772	0.000	0.000
CDKN1A	AMPL18336733	15078309	4773753
CDKN1B	AMPL30170055	5908552	4148941
CHUK	AMPL7797843	2955038	4021428
CR2	AMPL7701844	0.000	0.000
CREB1	AMPL16047670	4645807	6982909
CRK	AMPL30567334	1678583	2205968
CRKL	AMPL29707263	7606937	7559903
CSNK1A1	AMPL2864923	9477446	9896571
CSNK2A2	AMPL11571129	6950432	8272380
CSNK2B	AMPL10820905	17082860	14853624
DAPP1	AMPL24416777	283318	41442
DEPTOR	AMPL35609089	463057	514832
E2F3	AMPL10340053	4094403	5602585
EGF	AMPL7880775	4570	1594
EGFR	AMPL28541017	0.000	0.000
EIF4EBP1	AMPL27717688	14175042	14510933
ELK1	AMPL27162079	1175922	1085451
ERBB2	AMPL28173828	89870	44629
ERBB3	AMPL11448617	45696	14345
ETS1	AMPL3730804	3849165	2782962
FOXO1	AMPL8755973	7587136	9188876
FOXO3	AMPL9536179	1354138	1582750
FOXO4	AMPL29422390	1291687	843177
FYN	AMPL17430976	1701432	1805897
GAB1	AMPL22056256	14869628	27007168
GAB2	AMPL16179975	3893338	7151863
GRB2	AMPL11835319	17425583	17096251
GSK3A	AMPL31611757	9454598	11603646
GSK3B	AMPL7670984	2527014	2704861
GTF2I	AMPL16520974	9046376	14254314
HCLS1	AMPL29786636	5037273	3662799
HIF1A	AMPL8472036	6642742	10712652
HRAS	AMPL1124340	435640	535553
IKBKB	AMPL11730306	6321344	6267244
IKBKG	AMPL1371813	2555955	2051359
IL2RA	AMPL1715505	0.000	0.000
IL2RG	AMPL2213558	3434851	1715044
IL7	AMPL3894922	0.000	0.000
IL7R	AMPL7334339	779886	159391
ILF2	AMPL30325993	13440852	16465064
INPP5D	AMPL26955322	5443972	4925174
IRF4	AMPL7287424	11871940	10420967
IRS1	AMPL27263920	1706001	551492
JAK1	AMPL8376933	6175115	10081465
JAK2	AMPL29237409	892604	1214557
JAK3	AMPL2020493	2303102	1699105
JUN	AMPL11826232	10663	3188
KLF11	AMPL10726306	0.000	0.000
KRAS	AMPL16322052	7600844	9373770
LAT2	AMPL24342402	1220095	154609
LCK	AMPL4725645	1131749	451076
LYN	AMPL10648395	6569628	2720800
MALT1	AMPL12655681	1230758	1004162
MAP2K1	AMPL10018074	3364783	2644292
MAP2K2	AMPL14285263	5742522	4196758
MAP2K3	AMPL36474922	9287044	7194898
MAP2K4	AMPL9798196	2405157	3484282
MAP2K5	AMPL35261487	1967994	2068892
MAP2K6	AMPL11340141	1236851	749137
MAP2K7	AMPL35163626	5217012	5929336
MAP3K7	AMPL34612698	4505671	5720534
MAP4K1	AMPL2670410	5593247	5505356
MAPK1	AMPL8508553	14522335	16369429
MAPK14	AMPL36223989	9121013	10562825
MAPK3	AMPL7175442	4339640	2935978
MAPK4	AMPL9034720	0.000	0.000
MAPK8	AMPL35770984	2862122	3197378
MAPK9	AMPL10492065	3437897	3552820
MAPKAP1	AMPL833997	6770692	5591427
MAX	AMPL11819597	9009819	9384927
MDM2	AMPL7303511	11681538	16788627
MEF2C	AMPL6802322	8724977	9263790
MEF2D	AMPL29202321	13894770	11315149
MLST8	AMPL9313754	3995394	3672363
MTOR	AMPL27877510	5514039	4893296
NCK1	AMPL27097012	2467609	3366333
NF1	AMPL3996151	4708259	5183387
NFATC2	AMPL17144712	711342	468609
NFATC3	AMPL16941512	1996935	1660852
NFKB1	AMPL27136949	3072325	3672363
NFKBIA	AMPL31900930	2546816	2598069
NRAS	AMPL11267387	9934410	17703530
PDK1	AMPL11350490	5194164	4166474
PDPK1	AMPL10512203	2406680	3143185
PIK3AP1	AMPL34544031	43570051	36844765
PIK3CA	AMPL27428910	4785943	6374036
PIK3CB	AMPL28855821	2976363	3941733
PIK3CD	AMPL28237477	9156047	9748338
PIK3CG	AMPL7054803	3189613	5580270
PIK3R1	AMPL15796294	10601579	15543785
PIP5K1A	AMPL3746392	5482052	5911803
PIP5K1B	AMPL9106170	0.000	1594
PIP5K1C	AMPL12489899	2304625	2014699
PLCG1	AMPL7054062	5009855	7535994
PLCG2	AMPL10820570	9238301	4407154
PRKCA	AMPL7849134	1114994	1211370
PRKCB	AMPL7639957	16755	15939
PRKCD	AMPL21697716	1902496	1447268
PRKCE	AMPL27729990	2953515	1630567
PRKCZ	AMPL8331039	9489631	3318515
PRR5L	AMPL15063415	27418	43036
PSEN2	AMPL5186868	4570	0.000
PTEN	AMPL1258705	6514792	10150003
PTK2B	AMPL17297527	12522353	4498007
PTPN11	AMPL7836151	8016682	12148763
PTPN18	AMPL26438611	2415820	1805897
PTPN6	AMPL17970995	14341072	1303816
PTPRC	AMPL8496138	9139	1594
RAC1	AMPL32957099	9576455	9039049
RAC2	AMPL10949780	8813324	4236606
RAF1	AMPL7972359	9771426	8951384
RAPGEF1	AMPL22118832	8936704	5841671
RASGRP3	AMPL25694035	13709	6376
REL	AMPL11438231	2840797	3755246
RELA	AMPL37010581	5201780	3959266
RICTOR	AMPL34230729	2060910	2531125
RPS6KA1	AMPL348625	2897156	3242008
RPS6KA3	AMPL28895063	3890292	4604799
RPS6KB1	AMPL7785472	1972564	4529885
RPTOR	AMPL35157367	1725803	1738953
SH3BP2	AMPL5857629	717434	600903
SHC1	AMPL6327071	4697596	4032586
SMAD2	AMPL3683813	4098972	3289825
SMAD3	AMPL27676678	161461	87665
SMAD4	AMPL29138004	3259681	3704241
SOS1	AMPL29866301	1667921	1501461
SPRY2	AMPL29213357	1536924	1796334
STAT1	AMPL12063649	4642760	5296554
STAT2	AMPL27615998	2324427	2403612
STAT3	AMPL34373921	4702166	4360931
STAT5A	AMPL8257905	379281	181705
STAT5B	AMPL12105990	4405139	4515540
STAT6	AMPL7015100	6726519	5602585
SYK	AMPL7133769	15453019	24433007
TEC	AMPL8249664	431070	325157
TGFB2	AMPL3606742	30464	12751
TP53	AMPL3223250	8513250	9966703
TYK2	AMPL7259587	6228427	5463915
USP7	AMPL7394315	11882603	17627022
VAV1	AMPL26837704	4350303	3622952
VAV2	AMPL4980978	1523	6376
VEGFA	AMPL8112284	3532336	2739927
BID	AMPL9953107	1445531	1515806
PRR5	AMPL9948346	1667921	2727176
STAT4	AMPL8439103	112718	30284

## Sheet: Suppl. Tab S5
Supplemental table S5: Absolute read counts by targeted RNA Panel Sequencing after Ento exposition in NALM-6
		NALM-6 DMSO	NALM-6 Ento
Gene	Target	IonXpress_020	IonXpress_021
AKT1	AMPL2201548	3859	2927
AKT1S1	AMPL4068096	246	185
AKT2	AMPL11229610	6604	6239
AKT3	AMPL27377045	352	736
ARAF	AMPL11598031	2379	1824
ATF2	AMPL9992434	6002	7189
BAD	AMPL15908493	2466	1471
BCL10	AMPL27731761	1276	1580
BCL2	AMPL2837802	1303	1025
BCL2L1	AMPL34227316	1572	1813
BCL2L11	AMPL34381679	2138	2619
BCL6	AMPL8265813	1445	143
BLK	AMPL8795935	6454	4182
BLNK	AMPL12258154	333	125
BRAF	AMPL28552085	1547	1643
BTK	AMPL5002405	6567	8888
CALM1	AMPL13719474	7366	8929
CALM2	AMPL12026410	6673	7546
CALM3	AMPL29371616	27998	28239
CAMK2A	AMPL32163633	0	0
CARD11	AMPL15351043	21	9
CASP9	AMPL8355632	1394	971
CASZ1	AMPL3655970	0	0
CBL	AMPL28648877	1756	1875
CCND1	AMPL16186640	0	0
CD19	AMPL7475322	1380	493
CD22	AMPL10532107	6482	1283
CD79A	AMPL9285995	14381	4736
CD79B	AMPL4159648	29526	31010
CD81	AMPL28547385	26126	19999
CDC42	AMPL7914206	14818	18286
CDH1	AMPL28185772	0	0
CDKN1A	AMPL18336733	9899	2995
CDKN1B	AMPL30170055	3879	2603
CHUK	AMPL7797843	1940	2523
CR2	AMPL7701844	0	0
CREB1	AMPL16047670	3050	4381
CRK	AMPL30567334	1102	1384
CRKL	AMPL29707263	4994	4743
CSNK1A1	AMPL2864923	6222	6209
CSNK2A2	AMPL11571129	4563	5190
CSNK2B	AMPL10820905	11215	9319
DAPP1	AMPL24416777	186	26
DEPTOR	AMPL35609089	304	323
E2F3	AMPL10340053	2688	3515
EGF	AMPL7880775	3	1
EGFR	AMPL28541017	0	0
EIF4EBP1	AMPL27717688	9306	9104
ELK1	AMPL27162079	772	681
ERBB2	AMPL28173828	59	28
ERBB3	AMPL11448617	30	9
ETS1	AMPL3730804	2527	1746
FOXO1	AMPL8755973	4981	5765
FOXO3	AMPL9536179	889	993
FOXO4	AMPL29422390	848	529
FYN	AMPL17430976	1117	1133
GAB1	AMPL22056256	9762	16944
GAB2	AMPL16179975	2556	4487
GRB2	AMPL11835319	11440	10726
GSK3A	AMPL31611757	6207	7280
GSK3B	AMPL7670984	1659	1697
GTF2I	AMPL16520974	5939	8943
HCLS1	AMPL29786636	3307	2298
HIF1A	AMPL8472036	4361	6721
HRAS	AMPL1124340	286	336
IKBKB	AMPL11730306	4150	3932
IKBKG	AMPL1371813	1678	1287
IL2RA	AMPL1715505	0	0
IL2RG	AMPL2213558	2255	1076
IL7	AMPL3894922	0	0
IL7R	AMPL7334339	512	100
ILF2	AMPL30325993	8824	10330
INPP5D	AMPL26955322	3574	3090
IRF4	AMPL7287424	7794	6538
IRS1	AMPL27263920	1120	346
JAK1	AMPL8376933	4054	6325
JAK2	AMPL29237409	586	762
JAK3	AMPL2020493	1512	1066
JUN	AMPL11826232	7	2
KLF11	AMPL10726306	0	0
KRAS	AMPL16322052	4990	5881
LAT2	AMPL24342402	801	97
LCK	AMPL4725645	743	283
LYN	AMPL10648395	4313	1707
MALT1	AMPL12655681	808	630
MAP2K1	AMPL10018074	2209	1659
MAP2K2	AMPL14285263	3770	2633
MAP2K3	AMPL36474922	6097	4514
MAP2K4	AMPL9798196	1579	2186
MAP2K5	AMPL35261487	1292	1298
MAP2K6	AMPL11340141	812	470
MAP2K7	AMPL35163626	3425	3720
MAP3K7	AMPL34612698	2958	3589
MAP4K1	AMPL2670410	3672	3454
MAPK1	AMPL8508553	9534	10270
MAPK14	AMPL36223989	5988	6627
MAPK3	AMPL7175442	2849	1842
MAPK4	AMPL9034720	0	0
MAPK8	AMPL35770984	1879	2006
MAPK9	AMPL10492065	2257	2229
MAPKAP1	AMPL833997	4445	3508
MAX	AMPL11819597	5915	5888
MDM2	AMPL7303511	7669	10533
MEF2C	AMPL6802322	5728	5812
MEF2D	AMPL29202321	9122	7099
MLST8	AMPL9313754	2623	2304
MTOR	AMPL27877510	3620	3070
NCK1	AMPL27097012	1620	2112
NF1	AMPL3996151	3091	3252
NFATC2	AMPL17144712	467	294
NFATC3	AMPL16941512	1311	1042
NFKB1	AMPL27136949	2017	2304
NFKBIA	AMPL31900930	1672	1630
NRAS	AMPL11267387	6522	11107
PDK1	AMPL11350490	3410	2614
PDPK1	AMPL10512203	1580	1972
PIK3AP1	AMPL34544031	28604	23116
PIK3CA	AMPL27428910	3142	3999
PIK3CB	AMPL28855821	1954	2473
PIK3CD	AMPL28237477	6011	6116
PIK3CG	AMPL7054803	2094	3501
PIK3R1	AMPL15796294	6960	9752
PIP5K1A	AMPL3746392	3599	3709
PIP5K1B	AMPL9106170	0	1
PIP5K1C	AMPL12489899	1513	1264
PLCG1	AMPL7054062	3289	4728
PLCG2	AMPL10820570	6065	2765
PRKCA	AMPL7849134	732	760
PRKCB	AMPL7639957	11	10
PRKCD	AMPL21697716	1249	908
PRKCE	AMPL27729990	1939	1023
PRKCZ	AMPL8331039	6230	2082
PRR5L	AMPL15063415	18	27
PSEN2	AMPL5186868	3	0
PTEN	AMPL1258705	4277	6368
PTK2B	AMPL17297527	8221	2822
PTPN11	AMPL7836151	5263	7622
PTPN18	AMPL26438611	1586	1133
PTPN6	AMPL17970995	9415	818
PTPRC	AMPL8496138	6	1
RAC1	AMPL32957099	6287	5671
RAC2	AMPL10949780	5786	2658
RAF1	AMPL7972359	6415	5616
RAPGEF1	AMPL22118832	5867	3665
RASGRP3	AMPL25694035	9	4
REL	AMPL11438231	1865	2356
RELA	AMPL37010581	3415	2484
RICTOR	AMPL34230729	1353	1588
RPS6KA1	AMPL348625	1902	2034
RPS6KA3	AMPL28895063	2554	2889
RPS6KB1	AMPL7785472	1295	2842
RPTOR	AMPL35157367	1133	1091
SH3BP2	AMPL5857629	471	377
SHC1	AMPL6327071	3084	2530
SMAD2	AMPL3683813	2691	2064
SMAD3	AMPL27676678	106	55
SMAD4	AMPL29138004	2140	2324
SOS1	AMPL29866301	1095	942
SPRY2	AMPL29213357	1009	1127
STAT1	AMPL12063649	3048	3323
STAT2	AMPL27615998	1526	1508
STAT3	AMPL34373921	3087	2736
STAT5A	AMPL8257905	249	114
STAT5B	AMPL12105990	2892	2833
STAT6	AMPL7015100	4416	3515
SYK	AMPL7133769	10145	15329
TEC	AMPL8249664	283	204
TGFB2	AMPL3606742	20	8
TP53	AMPL3223250	5589	6253
TYK2	AMPL7259587	4089	3428
USP7	AMPL7394315	7801	11059
VAV1	AMPL26837704	2856	2273
VAV2	AMPL4980978	1	4
VEGFA	AMPL8112284	2319	1719
BID	AMPL9953107	949	951
PRR5	AMPL9948346	1095	1711
STAT4	AMPL8439103	74	19

## Sheet: Suppl. Tab S6
Supplemental table S6: Normalized read counts by targeted RNA Panel Sequencing Ento exposition in SEM
	SEM DMSO	SEM Ento
Gene	IonXpress_014	IonXpress_015
	DMSO	Ento
AKT1	4352203	3466256
AKT1S1	372864	254642
AKT2	8516064	8340840
AKT3	17155568	27702328
ARAF	3596294	3518223
ATF2	8820209	10364121
BAD	2230822	1950527
BCL10	2876017	3275707
BCL2	10309121	11212930
BCL2L1	1285300	1607539
BCL2L11	6880807	8314856
BCL6	1472368	1106915
BLK	4898137	6594720
BLNK	10181	58897
BRAF	2892560	3325942
BTK	7687619	7195815
CALM1	19945050	17189232
CALM2	24904271	24797325
CALM3	39041294	38558412
CAMK2A	0.000	0.000
CARD11	2545	3465
CASP9	1675980	2172256
CASZ1	0.000	0.000
CBL	3677738	3251455
CCND1	6363	1732
CD19	4256760	2622644
CD22	8021033	11505682
CD79A	12788095	12351026
CD79B	2181192	5255682
CD81	26020318	30470482
CDC42	37413672	34645233
CDH1	0.000	1732
CDKN1A	7604901	5759770
CDKN1B	5416074	5823864
CHUK	2603686	2198240
CR2	0.000	0.000
CREB1	8182650	9253742
CRK	2836567	3701843
CRKL	5073752	4904033
CSNK1A1	16646539	16946716
CSNK2A2	6236885	5960712
CSNK2B	10801607	9352481
DAPP1	464489	724085
DEPTOR	131075	119526
E2F3	7146775	7136918
EGF	19089	12126
EGFR	0.000	0.000
EIF4EBP1	11897293	9749169
ELK1	1076597	968334
ERBB2	2069205	2335089
ERBB3	0.000	0.000
ETS1	5592962	7374238
FOXO1	323234	661724
FOXO3	4501094	4029241
FOXO4	949340	1099986
FYN	3239973	3232400
GAB1	7762701	10353728
GAB2	7205313	9198309
GRB2	18895177	18377564
GSK3A	8580966	8467295
GSK3B	2340263	2272727
GTF2I	16491285	14502494
HCLS1	13853239	14377772
HIF1A	8536426	7580377
HRAS	320689	239052
IKBKB	2784392	3176968
IKBKG	1790511	1813678
IL2RA	0.000	0.000
IL2RG	7443285	5915674
IL7	30542	6929
IL7R	955703	1129435
ILF2	16120966	13383453
INPP5D	4349657	4011918
IRF4	3471582	4316796
IRS1	2883652	4114121
JAK1	9172712	13416366
JAK2	558660	722353
JAK3	2010667	1936669
JUN	5090	8661
KLF11	0.000	0.000
KRAS	11770036	9556887
LAT2	1401104	1578090
LCK	1182221	1387542
LYN	6014184	4987181
MALT1	1403649	1022034
MAP2K1	5017759	4129712
MAP2K2	3637016	2960435
MAP2K3	3500851	4004989
MAP2K4	3346869	4001524
MAP2K5	1607261	1458564
MAP2K6	819538	779518
MAP2K7	5431345	5908744
MAP3K7	6486309	5564024
MAP4K1	3908074	4160892
MAPK1	19003346	19901954
MAPK14	7108598	6754088
MAPK3	3420679	3836960
MAPK4	0.000	0.000
MAPK8	3790998	4521203
MAPK9	3759183	3871605
MAPKAP1	4437465	4115854
MAX	8724766	8896896
MDM2	9217253	10554670
MEF2C	42607046	35306957
MEF2D	9243977	12260948
MLST8	2042481	1754781
MTOR	6063814	5849848
NCK1	2641863	2484063
NF1	5790211	4580100
NFATC2	2043754	2187846
NFATC3	4831963	5078991
NFKB1	2165921	1721868
NFKBIA	1378198	1721868
NRAS	13732345	12454961
PDK1	4515092	2466741
PDPK1	2331355	2184382
PIK3AP1	23867123	31431887
PIK3CA	5722765	6804324
PIK3CB	4004790	4590493
PIK3CD	2972733	4290812
PIK3CG	3359595	4862458
PIK3R1	12707923	15794762
PIP5K1A	2788209	2189579
PIP5K1B	918798	734479
PIP5K1C	1448189	1513997
PLCG1	1544905	1541713
PLCG2	2699129	2833980
PRKCA	636287	694637
PRKCB	162889	168029
PRKCD	1677252	1442974
PRKCE	4014971	4819152
PRKCZ	2545	0.000
PRR5L	87808	88345
PSEN2	1273	1732
PTEN	11047214	11614814
PTK2B	18472682	15630197
PTPN11	11874387	10107747
PTPN18	3504668	3578853
PTPN6	32035775	22195468
PTPRC	134893	192281
RAC1	7487825	6201497
RAC2	8718404	6185906
RAF1	6090539	5434105
RAPGEF1	3718461	3875069
RASGRP3	105624	79684
REL	1619987	1708010
RELA	3610292	3066103
RICTOR	3771909	3984202
RPS6KA1	3714643	3836960
RPS6KA3	9326694	7055502
RPS6KB1	3073266	3081693
RPTOR	1262393	1297464
SH3BP2	381772	242517
SHC1	4455281	4351441
SMAD2	4941404	4415535
SMAD3	306690	351649
SMAD4	3824084	4401677
SOS1	1445644	1534784
SPRY2	5993823	2988151
STAT1	5376625	7661793
STAT2	1803237	2267530
STAT3	3278150	2898074
STAT5A	482305	755266
STAT5B	3166164	2854767
STAT6	5912378	4890175
SYK	7999399	8259424
TEC	984972	1042822
TGFB2	15271	3465
TP53	9008550	8865715
TYK2	3161073	3263581
USP7	14565881	13948171
VAV1	2263909	1488013
VAV2	3134349	2305640
VEGFA	632469	313539
BID	2582052	2122021
PRR5	0.000	0.000
STAT4	53448	55432

## Sheet: Suppl. Tab S7
Supplemental table S7: Absolute read counts by targeted RNA Panel Sequencing after Ento exposition in SEM
		SEM DMSO	SEM Ento
Gene	Target	IonXpress_014	IonXpress_015
AKT1	AMPL2201548	3420	2001
AKT1S1	AMPL4068096	293	147
AKT2	AMPL11229610	6692	4815
AKT3	AMPL27377045	13481	15992
ARAF	AMPL11598031	2826	2031
ATF2	AMPL9992434	6931	5983
BAD	AMPL15908493	1753	1126
BCL10	AMPL27731761	2260	1891
BCL2	AMPL2837802	8101	6473
BCL2L1	AMPL34227316	1010	928
BCL2L11	AMPL34381679	5407	4800
BCL6	AMPL8265813	1157	639
BLK	AMPL8795935	3849	3807
BLNK	AMPL12258154	8	34
BRAF	AMPL28552085	2273	1920
BTK	AMPL5002405	6041	4154
CALM1	AMPL13719474	15673	9923
CALM2	AMPL12026410	19570	14315
CALM3	AMPL29371616	30679	22259
CAMK2A	AMPL32163633	0	0
CARD11	AMPL15351043	2	2
CASP9	AMPL8355632	1317	1254
CASZ1	AMPL3655970	0	0
CBL	AMPL28648877	2890	1877
CCND1	AMPL16186640	5	1
CD19	AMPL7475322	3345	1514
CD22	AMPL10532107	6303	6642
CD79A	AMPL9285995	10049	7130
CD79B	AMPL4159648	1714	3034
CD81	AMPL28547385	20447	17590
CDC42	AMPL7914206	29400	20000
CDH1	AMPL28185772	0	1
CDKN1A	AMPL18336733	5976	3325
CDKN1B	AMPL30170055	4256	3362
CHUK	AMPL7797843	2046	1269
CR2	AMPL7701844	0	0
CREB1	AMPL16047670	6430	5342
CRK	AMPL30567334	2229	2137
CRKL	AMPL29707263	3987	2831
CSNK1A1	AMPL2864923	13081	9783
CSNK2A2	AMPL11571129	4901	3441
CSNK2B	AMPL10820905	8488	5399
DAPP1	AMPL24416777	365	418
DEPTOR	AMPL35609089	103	69
E2F3	AMPL10340053	5616	4120
EGF	AMPL7880775	15	7
EGFR	AMPL28541017	0	0
EIF4EBP1	AMPL27717688	9349	5628
ELK1	AMPL27162079	846	559
ERBB2	AMPL28173828	1626	1348
ERBB3	AMPL11448617	0	0
ETS1	AMPL3730804	4395	4257
FOXO1	AMPL8755973	254	382
FOXO3	AMPL9536179	3537	2326
FOXO4	AMPL29422390	746	635
FYN	AMPL17430976	2546	1866
GAB1	AMPL22056256	6100	5977
GAB2	AMPL16179975	5662	5310
GRB2	AMPL11835319	14848	10609
GSK3A	AMPL31611757	6743	4888
GSK3B	AMPL7670984	1839	1312
GTF2I	AMPL16520974	12959	8372
HCLS1	AMPL29786636	10886	8300
HIF1A	AMPL8472036	6708	4376
HRAS	AMPL1124340	252	138
IKBKB	AMPL11730306	2188	1834
IKBKG	AMPL1371813	1407	1047
IL2RA	AMPL1715505	0	0
IL2RG	AMPL2213558	5849	3415
IL7	AMPL3894922	24	4
IL7R	AMPL7334339	751	652
ILF2	AMPL30325993	12668	7726
INPP5D	AMPL26955322	3418	2316
IRF4	AMPL7287424	2728	2492
IRS1	AMPL27263920	2266	2375
JAK1	AMPL8376933	7208	7745
JAK2	AMPL29237409	439	417
JAK3	AMPL2020493	1580	1118
JUN	AMPL11826232	4	5
KLF11	AMPL10726306	0	0
KRAS	AMPL16322052	9249	5517
LAT2	AMPL24342402	1101	911
LCK	AMPL4725645	929	801
LYN	AMPL10648395	4726	2879
MALT1	AMPL12655681	1103	590
MAP2K1	AMPL10018074	3943	2384
MAP2K2	AMPL14285263	2858	1709
MAP2K3	AMPL36474922	2751	2312
MAP2K4	AMPL9798196	2630	2310
MAP2K5	AMPL35261487	1263	842
MAP2K6	AMPL11340141	644	450
MAP2K7	AMPL35163626	4268	3411
MAP3K7	AMPL34612698	5097	3212
MAP4K1	AMPL2670410	3071	2402
MAPK1	AMPL8508553	14933	11489
MAPK14	AMPL36223989	5586	3899
MAPK3	AMPL7175442	2688	2215
MAPK4	AMPL9034720	0	0
MAPK8	AMPL35770984	2979	2610
MAPK9	AMPL10492065	2954	2235
MAPKAP1	AMPL833997	3487	2376
MAX	AMPL11819597	6856	5136
MDM2	AMPL7303511	7243	6093
MEF2C	AMPL6802322	33481	20382
MEF2D	AMPL29202321	7264	7078
MLST8	AMPL9313754	1605	1013
MTOR	AMPL27877510	4765	3377
NCK1	AMPL27097012	2076	1434
NF1	AMPL3996151	4550	2644
NFATC2	AMPL17144712	1606	1263
NFATC3	AMPL16941512	3797	2932
NFKB1	AMPL27136949	1702	994
NFKBIA	AMPL31900930	1083	994
NRAS	AMPL11267387	10791	7190
PDK1	AMPL11350490	3548	1424
PDPK1	AMPL10512203	1832	1261
PIK3AP1	AMPL34544031	18755	18145
PIK3CA	AMPL27428910	4497	3928
PIK3CB	AMPL28855821	3147	2650
PIK3CD	AMPL28237477	2336	2477
PIK3CG	AMPL7054803	2640	2807
PIK3R1	AMPL15796294	9986	9118
PIP5K1A	AMPL3746392	2191	1264
PIP5K1B	AMPL9106170	722	424
PIP5K1C	AMPL12489899	1138	874
PLCG1	AMPL7054062	1214	890
PLCG2	AMPL10820570	2121	1636
PRKCA	AMPL7849134	500	401
PRKCB	AMPL7639957	128	97
PRKCD	AMPL21697716	1318	833
PRKCE	AMPL27729990	3155	2782
PRKCZ	AMPL8331039	2	0
PRR5L	AMPL15063415	69	51
PSEN2	AMPL5186868	1	1
PTEN	AMPL1258705	8681	6705
PTK2B	AMPL17297527	14516	9023
PTPN11	AMPL7836151	9331	5835
PTPN18	AMPL26438611	2754	2066
PTPN6	AMPL17970995	25174	12813
PTPRC	AMPL8496138	106	111
RAC1	AMPL32957099	5884	3580
RAC2	AMPL10949780	6851	3571
RAF1	AMPL7972359	4786	3137
RAPGEF1	AMPL22118832	2922	2237
RASGRP3	AMPL25694035	83	46
REL	AMPL11438231	1273	986
RELA	AMPL37010581	2837	1770
RICTOR	AMPL34230729	2964	2300
RPS6KA1	AMPL348625	2919	2215
RPS6KA3	AMPL28895063	7329	4073
RPS6KB1	AMPL7785472	2415	1779
RPTOR	AMPL35157367	992	749
SH3BP2	AMPL5857629	300	140
SHC1	AMPL6327071	3501	2512
SMAD2	AMPL3683813	3883	2549
SMAD3	AMPL27676678	241	203
SMAD4	AMPL29138004	3005	2541
SOS1	AMPL29866301	1136	886
SPRY2	AMPL29213357	4710	1725
STAT1	AMPL12063649	4225	4423
STAT2	AMPL27615998	1417	1309
STAT3	AMPL34373921	2576	1673
STAT5A	AMPL8257905	379	436
STAT5B	AMPL12105990	2488	1648
STAT6	AMPL7015100	4646	2823
SYK	AMPL7133769	6286	4768
TEC	AMPL8249664	774	602
TGFB2	AMPL3606742	12	2
TP53	AMPL3223250	7079	5118
TYK2	AMPL7259587	2484	1884
USP7	AMPL7394315	11446	8052
VAV1	AMPL26837704	1779	859
VAV2	AMPL4980978	2463	1331
VEGFA	AMPL8112284	497	181
BID	AMPL9953107	2029	1225
PRR5	AMPL9948346	0	0
STAT4	AMPL8439103	42	32

## Sheet: Suppl. Tab S8
Supplemental table S8: Normalized read counts by targeted RNA Panel Sequencing Ento exposition in RS4;11
		RS4;11 DMSO	RS4;11 Ento
Gene	Target	IonXpress_023	IonXpress_024
AKT1	AMPL2201548	4177093	4231659
AKT1S1	AMPL4068096	296375	232008
AKT2	AMPL11229610	6625665	6073838
AKT3	AMPL27377045	12022071	13623006
ARAF	AMPL11598031	3297914	3263969
ATF2	AMPL9992434	7731600	8574363
BAD	AMPL15908493	1740455	1558615
BCL10	AMPL27731761	2215848	2540185
BCL2	AMPL2837802	14709334	11576580
BCL2L1	AMPL34227316	1601219	1820367
BCL2L11	AMPL34381679	4849406	4576695
BCL6	AMPL8265813	4276547	3965941
BLK	AMPL8795935	12827653	13555585
BLNK	AMPL12258154	63651	71387
BRAF	AMPL28552085	4702213	4864226
BTK	AMPL5002405	9074237	8814303
CALM1	AMPL13719474	10343277	10158757
CALM2	AMPL12026410	23397687	20226297
CALM3	AMPL29371616	43533264	41448044
CAMK2A	AMPL32163633	1989	1983
CARD11	AMPL15351043	0.000	0.000
CASP9	AMPL8355632	1798139	1717252
CASZ1	AMPL3655970	0.000	0.000
CBL	AMPL28648877	2987616	3188616
CCND1	AMPL16186640	0.000	5949
CD19	AMPL7475322	2782739	2690891
CD22	AMPL10532107	6331279	8403828
CD79A	AMPL9285995	15962462	15760648
CD79B	AMPL4159648	4459544	4471598
CD81	AMPL28547385	20388191	18911587
CDC42	AMPL7914206	33394863	31894094
CDH1	AMPL28185772	0.000	0.000
CDKN1A	AMPL18336733	10530252	9159340
CDKN1B	AMPL30170055	5269104	4997085
CHUK	AMPL7797843	1706641	1816401
CR2	AMPL7701844	0.000	0.000
CREB1	AMPL16047670	6088610	7009800
CRK	AMPL30567334	3057234	2407326
CRKL	AMPL29707263	3584343	3434504
CSNK1A1	AMPL2864923	14206094	13938298
CSNK2A2	AMPL11571129	8572986	7509508
CSNK2B	AMPL10820905	11584471	11564683
DAPP1	AMPL24416777	202887	287531
DEPTOR	AMPL35609089	73596	97166
E2F3	AMPL10340053	6486428	6997902
EGF	AMPL7880775	15913	19830
EGFR	AMPL28541017	0.000	0.000
EIF4EBP1	AMPL27717688	14794865	18277037
ELK1	AMPL27162079	1175553	1106497
ERBB2	AMPL28173828	3759384	3599091
ERBB3	AMPL11448617	1989	5949
ETS1	AMPL3730804	7238305	7541236
FOXO1	AMPL8755973	2597754	2831682
FOXO3	AMPL9536179	2082579	2335939
FOXO4	AMPL29422390	531088	428322
FYN	AMPL17430976	2715110	3160855
GAB1	AMPL22056256	15984342	16165173
GAB2	AMPL16179975	8338273	8552551
GRB2	AMPL11835319	17289186	16292084
GSK3A	AMPL31611757	7369585	7572963
GSK3B	AMPL7670984	1189477	1195731
GTF2I	AMPL16520974	16535320	17503678
HCLS1	AMPL29786636	13511901	13634903
HIF1A	AMPL8472036	8465575	9401262
HRAS	AMPL1124340	473404	350986
IKBKB	AMPL11730306	5682835	6143242
IKBKG	AMPL1371813	1471928	1669661
IL2RA	AMPL1715505	0.000	0.000
IL2RG	AMPL2213558	11413409	10156774
IL7	AMPL3894922	15913	9915
IL7R	AMPL7334339	1752390	1596291
ILF2	AMPL30325993	15934615	13658699
INPP5D	AMPL26955322	8919088	8800422
IRF4	AMPL7287424	4292460	4695674
IRS1	AMPL27263920	1133782	1427739
JAK1	AMPL8376933	6104523	6492245
JAK2	AMPL29237409	1229259	1169952
JAK3	AMPL2020493	1088033	1433687
JUN	AMPL11826232	1989	0.000
KLF11	AMPL10726306	0.000	1983
KRAS	AMPL16322052	9004619	8826201
LAT2	AMPL24342402	2398845	2544151
LCK	AMPL4725645	845364	890354
LYN	AMPL10648395	11666024	12550219
MALT1	AMPL12655681	1259095	1273067
MAP2K1	AMPL10018074	2524158	2639333
MAP2K2	AMPL14285263	2361052	2393445
MAP2K3	AMPL36474922	4129355	4364518
MAP2K4	AMPL9798196	3359576	3533653
MAP2K5	AMPL35261487	1539557	1641899
MAP2K6	AMPL11340141	678280	590925
MAP2K7	AMPL35163626	3785242	3862826
MAP3K7	AMPL34612698	6150272	5776392
MAP4K1	AMPL2670410	5044337	5054591
MAPK1	AMPL8508553	19326016	19637354
MAPK14	AMPL36223989	6001090	6619155
MAPK3	AMPL7175442	4435675	4380381
MAPK4	AMPL9034720	0.000	0.000
MAPK8	AMPL35770984	3313827	3474164
MAPK9	AMPL10492065	4948860	4487462
MAPKAP1	AMPL833997	3998075	4076987
MAX	AMPL11819597	6858389	6916600
MDM2	AMPL7303511	12748089	9801822
MEF2C	AMPL6802322	35946867	36230849
MEF2D	AMPL29202321	11717740	12014817
MLST8	AMPL9313754	1346615	1419807
MTOR	AMPL27877510	4246711	4243556
NCK1	AMPL27097012	1953288	1881839
NF1	AMPL3996151	2896118	3418641
NFATC2	AMPL17144712	3425216	3767643
NFATC3	AMPL16941512	4531151	3920332
NFKB1	AMPL27136949	2794674	2879273
NFKBIA	AMPL31900930	3210394	2938762
NRAS	AMPL11267387	15986331	13948213
PDK1	AMPL11350490	1629066	1754929
PDPK1	AMPL10512203	2313314	2728567
PIK3AP1	AMPL34544031	24591142	27031850
PIK3CA	AMPL27428910	5231311	5431356
PIK3CB	AMPL28855821	4379980	4279250
PIK3CD	AMPL28237477	4330253	4531087
PIK3CG	AMPL7054803	11966376	11178003
PIK3R1	AMPL15796294	11994224	10719937
PIP5K1A	AMPL3746392	3504780	3765661
PIP5K1B	AMPL9106170	688226	765427
PIP5K1C	AMPL12489899	1159641	1310743
PLCG1	AMPL7054062	2271543	2349820
PLCG2	AMPL10820570	3813089	4338739
PRKCA	AMPL7849134	1016426	941911
PRKCB	AMPL7639957	594738	531436
PRKCD	AMPL21697716	1565415	1481279
PRKCE	AMPL27729990	5497850	5391696
PRKCZ	AMPL8331039	39782	23796
PRR5L	AMPL15063415	133269	130876
PSEN2	AMPL5186868	0.000	1983
PTEN	AMPL1258705	9513826	9276335
PTK2B	AMPL17297527	24254986	27761584
PTPN11	AMPL7836151	10926081	10345156
PTPN18	AMPL26438611	3630093	3357169
PTPN6	AMPL17970995	22818861	21842417
PTPRC	AMPL8496138	1368495	1433687
RAC1	AMPL32957099	6735065	5506708
RAC2	AMPL10949780	8376066	9282284
RAF1	AMPL7972359	5857875	5879507
RAPGEF1	AMPL22118832	3972216	3991719
RASGRP3	AMPL25694035	79564	73370
REL	AMPL11438231	2538081	2675027
RELA	AMPL37010581	3647994	3521755
RICTOR	AMPL34230729	2798652	2922898
RPS6KA1	AMPL348625	2830478	3024030
RPS6KA3	AMPL28895063	4183060	4104748
RPS6KB1	AMPL7785472	3795187	3408726
RPTOR	AMPL35157367	996535	975621
SH3BP2	AMPL5857629	288418	368832
SHC1	AMPL6327071	4555020	4523155
SMAD2	AMPL3683813	4541097	3904468
SMAD3	AMPL27676678	755855	902251
SMAD4	AMPL29138004	4063715	3587193
SOS1	AMPL29866301	1714597	2094017
SPRY2	AMPL29213357	3693744	3759712
STAT1	AMPL12063649	4077638	3952060
STAT2	AMPL27615998	1109913	1261169
STAT3	AMPL34373921	2088546	1869941
STAT5A	AMPL8257905	1187488	1334539
STAT5B	AMPL12105990	4463522	4949494
STAT6	AMPL7015100	4688289	4564798
SYK	AMPL7133769	10011099	11404062
TEC	AMPL8249664	1296888	1207629
TGFB2	AMPL3606742	133269	156655
TP53	AMPL3223250	7944433	9335824
TYK2	AMPL7259587	2681296	2841596
USP7	AMPL7394315	10339299	11860145
VAV1	AMPL26837704	2633558	2901085
VAV2	AMPL4980978	2727045	2799954
VEGFA	AMPL8112284	911004	1693457
BID	AMPL9953107	3333718	2813835
PRR5	AMPL9948346	1199422	1146157
STAT4	AMPL8439103	21880	23796

## Sheet: Suppl. Tab S9
Supplemental table S9: Absolute read counts by targeted RNA Panel Sequencing after Ento exposition in RS4;11
		RS4;11 DMSO	RS4;11 Ento
Gene	Target	IonXpress_023	IonXpress_024
AKT1	AMPL2201548	2100	2134
AKT1S1	AMPL4068096	149	117
AKT2	AMPL11229610	3331	3063
AKT3	AMPL27377045	6044	6870
ARAF	AMPL11598031	1658	1646
ATF2	AMPL9992434	3887	4324
BAD	AMPL15908493	875	786
BCL10	AMPL27731761	1114	1281
BCL2	AMPL2837802	7395	5838
BCL2L1	AMPL34227316	805	918
BCL2L11	AMPL34381679	2438	2308
BCL6	AMPL8265813	2150	2000
BLK	AMPL8795935	6449	6836
BLNK	AMPL12258154	32	36
BRAF	AMPL28552085	2364	2453
BTK	AMPL5002405	4562	4445
CALM1	AMPL13719474	5200	5123
CALM2	AMPL12026410	11763	10200
CALM3	AMPL29371616	21886	20902
CAMK2A	AMPL32163633	1	1
CARD11	AMPL15351043	0	0
CASP9	AMPL8355632	904	866
CASZ1	AMPL3655970	0	0
CBL	AMPL28648877	1502	1608
CCND1	AMPL16186640	0	3
CD19	AMPL7475322	1399	1357
CD22	AMPL10532107	3183	4238
CD79A	AMPL9285995	8025	7948
CD79B	AMPL4159648	2242	2255
CD81	AMPL28547385	10250	9537
CDC42	AMPL7914206	16789	16084
CDH1	AMPL28185772	0	0
CDKN1A	AMPL18336733	5294	4619
CDKN1B	AMPL30170055	2649	2520
CHUK	AMPL7797843	858	916
CR2	AMPL7701844	0	0
CREB1	AMPL16047670	3061	3535
CRK	AMPL30567334	1537	1214
CRKL	AMPL29707263	1802	1732
CSNK1A1	AMPL2864923	7142	7029
CSNK2A2	AMPL11571129	4310	3787
CSNK2B	AMPL10820905	5824	5832
DAPP1	AMPL24416777	102	145
DEPTOR	AMPL35609089	37	49
E2F3	AMPL10340053	3261	3529
EGF	AMPL7880775	8	10
EGFR	AMPL28541017	0	0
EIF4EBP1	AMPL27717688	7438	9217
ELK1	AMPL27162079	591	558
ERBB2	AMPL28173828	1890	1815
ERBB3	AMPL11448617	1	3
ETS1	AMPL3730804	3639	3803
FOXO1	AMPL8755973	1306	1428
FOXO3	AMPL9536179	1047	1178
FOXO4	AMPL29422390	267	216
FYN	AMPL17430976	1365	1594
GAB1	AMPL22056256	8036	8152
GAB2	AMPL16179975	4192	4313
GRB2	AMPL11835319	8692	8216
GSK3A	AMPL31611757	3705	3819
GSK3B	AMPL7670984	598	603
GTF2I	AMPL16520974	8313	8827
HCLS1	AMPL29786636	6793	6876
HIF1A	AMPL8472036	4256	4741
HRAS	AMPL1124340	238	177
IKBKB	AMPL11730306	2857	3098
IKBKG	AMPL1371813	740	842
IL2RA	AMPL1715505	0	0
IL2RG	AMPL2213558	5738	5122
IL7	AMPL3894922	8	5
IL7R	AMPL7334339	881	805
ILF2	AMPL30325993	8011	6888
INPP5D	AMPL26955322	4484	4438
IRF4	AMPL7287424	2158	2368
IRS1	AMPL27263920	570	720
JAK1	AMPL8376933	3069	3274
JAK2	AMPL29237409	618	590
JAK3	AMPL2020493	547	723
JUN	AMPL11826232	1	0
KLF11	AMPL10726306	0	1
KRAS	AMPL16322052	4527	4451
LAT2	AMPL24342402	1206	1283
LCK	AMPL4725645	425	449
LYN	AMPL10648395	5865	6329
MALT1	AMPL12655681	633	642
MAP2K1	AMPL10018074	1269	1331
MAP2K2	AMPL14285263	1187	1207
MAP2K3	AMPL36474922	2076	2201
MAP2K4	AMPL9798196	1689	1782
MAP2K5	AMPL35261487	774	828
MAP2K6	AMPL11340141	341	298
MAP2K7	AMPL35163626	1903	1948
MAP3K7	AMPL34612698	3092	2913
MAP4K1	AMPL2670410	2536	2549
MAPK1	AMPL8508553	9716	9903
MAPK14	AMPL36223989	3017	3338
MAPK3	AMPL7175442	2230	2209
MAPK4	AMPL9034720	0	0
MAPK8	AMPL35770984	1666	1752
MAPK9	AMPL10492065	2488	2263
MAPKAP1	AMPL833997	2010	2056
MAX	AMPL11819597	3448	3488
MDM2	AMPL7303511	6409	4943
MEF2C	AMPL6802322	18072	18271
MEF2D	AMPL29202321	5891	6059
MLST8	AMPL9313754	677	716
MTOR	AMPL27877510	2135	2140
NCK1	AMPL27097012	982	949
NF1	AMPL3996151	1456	1724
NFATC2	AMPL17144712	1722	1900
NFATC3	AMPL16941512	2278	1977
NFKB1	AMPL27136949	1405	1452
NFKBIA	AMPL31900930	1614	1482
NRAS	AMPL11267387	8037	7034
PDK1	AMPL11350490	819	885
PDPK1	AMPL10512203	1163	1376
PIK3AP1	AMPL34544031	12363	13632
PIK3CA	AMPL27428910	2630	2739
PIK3CB	AMPL28855821	2202	2158
PIK3CD	AMPL28237477	2177	2285
PIK3CG	AMPL7054803	6016	5637
PIK3R1	AMPL15796294	6030	5406
PIP5K1A	AMPL3746392	1762	1899
PIP5K1B	AMPL9106170	346	386
PIP5K1C	AMPL12489899	583	661
PLCG1	AMPL7054062	1142	1185
PLCG2	AMPL10820570	1917	2188
PRKCA	AMPL7849134	511	475
PRKCB	AMPL7639957	299	268
PRKCD	AMPL21697716	787	747
PRKCE	AMPL27729990	2764	2719
PRKCZ	AMPL8331039	20	12
PRR5L	AMPL15063415	67	66
PSEN2	AMPL5186868	0	1
PTEN	AMPL1258705	4783	4678
PTK2B	AMPL17297527	12194	14000
PTPN11	AMPL7836151	5493	5217
PTPN18	AMPL26438611	1825	1693
PTPN6	AMPL17970995	11472	11015
PTPRC	AMPL8496138	688	723
RAC1	AMPL32957099	3386	2777
RAC2	AMPL10949780	4211	4681
RAF1	AMPL7972359	2945	2965
RAPGEF1	AMPL22118832	1997	2013
RASGRP3	AMPL25694035	40	37
REL	AMPL11438231	1276	1349
RELA	AMPL37010581	1834	1776
RICTOR	AMPL34230729	1407	1474
RPS6KA1	AMPL348625	1423	1525
RPS6KA3	AMPL28895063	2103	2070
RPS6KB1	AMPL7785472	1908	1719
RPTOR	AMPL35157367	501	492
SH3BP2	AMPL5857629	145	186
SHC1	AMPL6327071	2290	2281
SMAD2	AMPL3683813	2283	1969
SMAD3	AMPL27676678	380	455
SMAD4	AMPL29138004	2043	1809
SOS1	AMPL29866301	862	1056
SPRY2	AMPL29213357	1857	1896
STAT1	AMPL12063649	2050	1993
STAT2	AMPL27615998	558	636
STAT3	AMPL34373921	1050	943
STAT5A	AMPL8257905	597	673
STAT5B	AMPL12105990	2244	2496
STAT6	AMPL7015100	2357	2302
SYK	AMPL7133769	5033	5751
TEC	AMPL8249664	652	609
TGFB2	AMPL3606742	67	79
TP53	AMPL3223250	3994	4708
TYK2	AMPL7259587	1348	1433
USP7	AMPL7394315	5198	5981
VAV1	AMPL26837704	1324	1463
VAV2	AMPL4980978	1371	1412
VEGFA	AMPL8112284	458	854
BID	AMPL9953107	1676	1419
PRR5	AMPL9948346	603	578
STAT4	AMPL8439103	11	12
